# Supplementary material for: Sampling the fish gill microbiome: a comparison of tissue biopsies and swabs
Source: BMC Microbiol. 2021 Nov 10;21:313. doi: 10.1186/s12866-021-02374-0 (PMC8579561; doi:10.1186/s12866-021-02374-0)
Supplement: Supplementary file 2 — Additional file 2. Results of PERMANOVA testing by sampling methodology. Square-root transformed Bray-Curtis similarity data was utilized for PERMANOVA analysis with fixed effect for mixed terms and 999 permutations. Standard error 2.395 (biopsy) and 2.1556 (swabs). [file 12866_2021_2374_MOESM2_ESM.xlsx]

## Sheet: Biopsy vs swabs
PERMANOVA
Contrast		t	P	Unique permuations
Biopsy	Swab	2.689	0.01	979
Average similarity between groups
	biopsy	swab
biopsy	39.499
swab	28.667	52.104
