# Supplementary material for: Sampling the fish gill microbiome: a comparison of tissue biopsies and swabs
Source: BMC Microbiol. 2021 Nov 10;21:313. doi: 10.1186/s12866-021-02374-0 (PMC8579561; doi:10.1186/s12866-021-02374-0)
Supplement: Supplementary file 3 — Additional file 3. Results of PERMANOVA testing by individual fish. Square-root transformed Bray-Curtis similarity data was utilized for PERMANOVA analysis with fixed effect for mixed terms and 999 permutations for individual fish (swabs and biopsies). [file 12866_2021_2374_MOESM3_ESM.xlsx]

## Sheet: Sheet1
PERMANOVA results for individual fish comparisons (combined swab and biopsy datasets)
PERMANOVA
Contrast		t	P (perm)	unique permutations
8F2	8F3	0.82761	0.659	3
8F2	8F4	1.2307	0.35	3
8F2	8F5	0.82634	0.679	3
8F2	8F6	0.70053	1	3
8F2	8F7	0.72119	0.641	3
8F2	8F8	0.86526	0.651	3
8F2	9F2	1.0644	0.665	3
8F2	9F6	0.70986	1	3
8F3	8F4	1.1158	0.671	3
8F3	8F5	0.73989	0.663	3
8F3	8F6	0.73503	0.682	3
8F3	8F7	0.63723	0.643	3
8F3	8F8	0.84257	0.657	3
8F3	9F2	1.0544	0.675	3
8F3	9F6	0.76734	0.655	3
8F4	8F5	1.1508	0.329	3
8F4	8F6	0.9236	0.673	3
8F4	8F7	0.87705	0.682	3
8F4	8F8	1.1346	0.342	3
8F4	9F2	1.5483	0.365	3
8F4	9F6	1.2268	0.452	3
8F5	8F6	0.77732	0.695	3
8F5	8F7	0.59984	0.693	3
8F5	8F8	1.0415	0.685	3
8F5	9F2	0.81118	0.658	3
8F5	9F6	0.68455	0.671	3
8F6	8F7	0.59124	0.67	3
8F6	8F8	0.86664	0.688	3
8F6	9F2	1.0452	0.675	3
8F6	9F6	0.7094	0.689	3
8F7	8F8	0.78215	0.676	3
8F7	9F2	0.95518	0.659	3
8F7	9F6	0.57129	0.664	3
8F8	9F2	1.0837	0.662	3
8F8	9F6	0.9036	0.692	3
9F2	9F6	0.73774	0.695	3
Average similarity between/within groups
	82	83	84	85	86	87	88	92	96
82	32.72
83	42.399	39.485
84	37.537	45.554	54.804
85	36.42	42.816	36.575	27.003
86	40.697	42.792	44.63	36.387	27.466
87	35.122	41.156	40.909	37.491	39.032	16.538
88	39.447	43.452	42.215	38.588	37.161	34.204	35.376
92	33.285	37.383	29.917	31.004	31.266	28.509	34.055	37.811
96	35.457	37.16	27.027	34.755	34.077	35.848	30.065	38.246	17.985
