# Supplementary material for: Sampling the fish gill microbiome: a comparison of tissue biopsies and swabs
Source: BMC Microbiol. 2021 Nov 10;21:313. doi: 10.1186/s12866-021-02374-0 (PMC8579561; doi:10.1186/s12866-021-02374-0)
Supplement: Supplementary file 4 — Additional file 4. UNIFRAC nmMDS. Filtered sequences were aligned using MAFFT [110], and phylogenetic tree built using FASTTREE [111] using default parameters within the QIIME2 pipeline. The resultant UNIFRAC distance matrix was used in generation of non-metric multidimensional scaling analysis as shown here. Results of PERMANOVA using unrestricted permutations for comparison of samples by sample type (swab;biopsy;environmental) shown in table indicate significant variation by sample type. [file 12866_2021_2374_MOESM4_ESM.zip]

Archive with 2 entries (2 files):
- Additional file 4 nmMDS unifrac.png
- Additional file 4 Permanova Unifrac.xlsx
