# Supplementary material for: Sampling the fish gill microbiome: a comparison of tissue biopsies and swabs
Source: BMC Microbiol. 2021 Nov 10;21:313. doi: 10.1186/s12866-021-02374-0 (PMC8579561; doi:10.1186/s12866-021-02374-0)
Supplement: Supplementary file 6 — Additional file 6. Taxa unique to biopsy sampling datasets. Uniquely identified ASV’s from biopsy sampling, including taxonomic assignation from SILVA database. [file 12866_2021_2374_MOESM6_ESM.xlsx]

## Sheet: Swab table
Taxa identified using swabbing methodology
	ASV	Kingdom	Phylum	Class	Order	Family	Genus	Species
	1	Bacteria	Acidobacteria	Blastocatellia	Blastocatellales	Blastocatellaceae (Subgroup 4)	Blastocatella	uncultured bacterium
	2			Holophagae	Acanthopleuribacterales	Acanthopleuribacteraceae	Acanthopleuribacter	uncultured bacterium
	3				Subgroup 10	Sva0725
	4			Subgroup 22	uncultured Acidobacteria bacterium	uncultured Acidobacteria bacterium	uncultured Acidobacteria bacterium	uncultured Acidobacteria bacterium
	5
	6			Subgroup 6
	7		Actinobacteria	Acidimicrobiia	Acidimicrobiales	Acidimicrobiaceae	Ilumatobacter	uncultured bacterium
	8					Sva0996 marine group	uncultured bacterium	uncultured bacterium
	9			Actinobacteria	Frankiales	Cryptosporangiaceae	Fodinicola	uncultured bacterium
	10					Geodermatophilaceae	Geodermatophilus
	11				Micrococcales	Intrasporangiaceae	Ornithinimicrobium	uncultured bacterium
	12					Microbacteriaceae	Lysinimonas	uncultured bacterium
	13					Micrococcaceae	Arthrobacter
	14					Micrococcaceae	Arthrobacter
	15					Micrococcaceae	Pseudarthrobacter
	16		Bacteroidetes	Bacteroidetes BD2-2
	17			Bacteroidia	Bacteroidales	Marinilabiaceae	Marinifilum
	18			Cytophagia	Cytophagales	Cyclobacteriaceae	Cyclobacterium
	19					Cytophagaceae	Hymenobacter
	20					Cytophagaceae	Persicitalea	uncultured bacterium
	21					Cytophagaceae	uncultured
	22					Flammeovirgaceae	Ekhidna	uncultured Bacteroidetes bacterium
	23					Flammeovirgaceae	uncultured	uncultured bacterium
	24					Flammeovirgaceae	uncultured
	25			Flavobacteriia	Flavobacteriales	Cryomorphaceae	NS10 marine group	uncultured bacterium
	26					Cryomorphaceae	uncultured	uncultured bacterium
	27					Cryomorphaceae	uncultured	uncultured Bacteroidetes bacterium
	28					Cryomorphaceae	uncultured
	29					Flavobacteriaceae	Aquibacter	uncultured bacterium
	30					Flavobacteriaceae	Aquimarina
	31					Flavobacteriaceae	Dokdonia	uncultured bacterium
	32					Flavobacteriaceae	Flavimarina	uncultured Cytophaga sp.
	33					Flavobacteriaceae	Formosa
	34					Flavobacteriaceae	Lutimonas
	35					Flavobacteriaceae	Maribacter
	36					Flavobacteriaceae	NS3a marine group	uncultured bacterium
	37					Flavobacteriaceae	NS4 marine group	uncultured bacterium
	38					Flavobacteriaceae	NS5 marine group	uncultured bacterium
	39					Flavobacteriaceae	Polaribacter 2
	40					Flavobacteriaceae	Polaribacter 4
	41					Flavobacteriaceae	Pricia	uncultured bacterium
	42					Flavobacteriaceae	Subsaxibacter	uncultured bacterium
	43					Flavobacteriaceae	Tenacibaculum
	44					Flavobacteriaceae	uncultured
	45					Flavobacteriaceae	Winogradskyella	uncultured bacterium
	46					Flavobacteriaceae	Winogradskyella
	47					NS7 marine group	uncultured bacterium	uncultured bacterium
	48					NS9 marine group	uncultured marine bacterium	uncultured marine bacterium
	49					NS9 marine group
	50					NS9 marine group
	51
	52			Sphingobacteriia	Sphingobacteriales	Chitinophagaceae	Sediminibacterium
	53					Chitinophagaceae	Taibaiella	uncultured bacterium
	54					Lentimicrobiaceae
	55					NS11-12 marine group	uncultured bacterium	uncultured bacterium
	56					NS11-12 marine group	uncultured Bacteroidetes bacterium	uncultured Bacteroidetes bacterium
	57					Saprospiraceae	Aureispira	uncultured Saprospiraceae bacterium
	58					Sphingobacteriaceae	Pedobacter	Pedobacter alluvionis
	59					Sphingobacteriaceae	Pedobacter	uncultured Pedobacter sp.
	60					Sphingobacteriaceae	Pedobacter
	61					uncultured
	62			WCHB1-32	uncultured bacterium	uncultured bacterium	uncultured bacterium	uncultured bacterium
	63		Chlamydiae	Chlamydiae	Chlamydiales	Simkaniaceae	Candidatus Fritschea	Candidatus Syngnamydia salmonis
	64					Simkaniaceae	uncultured	uncultured bacterium
	65					Simkaniaceae	uncultured	uncultured Chlamydiales bacterium
	66		Cyanobacteria	Cyanobacteria	SubsectionI	FamilyI	Synechococcus	uncultured bacterium
	67				SubsectionIII	FamilyI	Phormidium
	68				SubsectionIII	FamilyI
	69		Deinococcus-Thermus	Deinococci	Deinococcales	Deinococcaceae	Deinococcus
	70		Firmicutes	Bacilli	Bacillales	Bacillaceae	Anoxybacillus
	71					Bacillaceae	Ureibacillus
	72				Lactobacillales	Streptococcaceae	Streptococcus	Streptococcus salivarius subsp. thermophilus
	73			Negativicutes	Selenomonadales	Veillonellaceae	Veillonella
	74		Gemmatimonadetes	BD2-11 terrestrial group	uncultured Gemmatimonadetes bacterium	uncultured Gemmatimonadetes bacterium	uncultured Gemmatimonadetes bacterium	uncultured Gemmatimonadetes bacterium
	75		Gracilibacteria	uncultured bacterium	uncultured bacterium	uncultured bacterium	uncultured bacterium	uncultured bacterium
	76		Hydrogenedentes	uncultured bacterium	uncultured bacterium	uncultured bacterium	uncultured bacterium	uncultured bacterium
	77		Latescibacteria	uncultured bacterium	uncultured bacterium	uncultured bacterium	uncultured bacterium	uncultured bacterium
	78		Marinimicrobia (SAR406 clade)	uncultured marine bacterium	uncultured marine bacterium	uncultured marine bacterium	uncultured marine bacterium	uncultured marine bacterium
	79
	80		Nitrospinae	Nitrospinia	Nitrospinales	Nitrospinaceae	uncultured	uncultured delta proteobacterium
	81		Omnitrophica	uncultured bacterium	uncultured bacterium	uncultured bacterium	uncultured bacterium	uncultured bacterium
	82		Parcubacteria	uncultured organism	uncultured organism	uncultured organism	uncultured organism	uncultured organism
	83		Peregrinibacteria	uncultured bacterium	uncultured bacterium	uncultured bacterium	uncultured bacterium	uncultured bacterium
	84		Planctomycetes	OM190
	85			Phycisphaerae	Phycisphaerales	Phycisphaeraceae	FS140-16B-02 marine group	uncultured bacterium
	86			Planctomycetacia	Planctomycetales	Planctomycetaceae	Blastopirellula	uncultured bacterium
	87					Planctomycetaceae	Blastopirellula	uncultured planctomycete
	88					Planctomycetaceae	Rhodopirellula
	89					Planctomycetaceae	Rubripirellula	uncultured bacterium
	90					Planctomycetaceae
	91		Proteobacteria	Alphaproteobacteria	Alphaproteobacteria Incertae Sedis	Unknown Family	uncultured	uncultured bacterium
	92					Unknown Family	uncultured	uncultured organism
	93				Rhizobiales	Aurantimonadaceae	Aureimonas
	94					DUNssu044	uncultured bacterium	uncultured bacterium
	95					Hyphomicrobiaceae	Devosia
	96					Methylobacteriaceae	Methylobacterium
	97					Phyllobacteriaceae	uncultured	uncultured bacterium
	98					Phyllobacteriaceae
	99					uncultured
	100
	101				Rhodobacterales	Rhodobacteraceae	Amylibacter	uncultured marine bacterium
	102					Rhodobacteraceae	Paracoccus
	103					Rhodobacteraceae	Planktomarina
	104					Rhodobacteraceae	Pseudorhodobacter
	105					Rhodobacteraceae	Roseobacter clade NAC11-7 lineage	uncultured bacterium
	106					Rhodobacteraceae	Roseobacter clade NAC11-7 lineage
	107					Rhodobacteraceae	Sulfitobacter
	108					Acetobacteraceae	Roseococcus	uncultured bacterium
	109					Acetobacteraceae
	110					MSB-1E8	uncultured bacterium	uncultured bacterium
	111					Rhodospirillaceae	Magnetospira
	112					Rhodospirillaceae	OM75 clade	uncultured bacterium
	113					Rhodospirillaceae	uncultured
	114				Rickettsiales	Rickettsiales Incertae Sedis	uncultured	uncultured bacterium
	115					SAR116 clade
	116					T9d	uncultured bacterium	uncultured bacterium
	117				SAR11 clade	Deep 1
	118					Surface 1
	119					Surface 2
	120				Sphingomonadales	Erythrobacteraceae	Altererythrobacter
	121					Erythrobacteraceae	Erythrobacter
	122					Erythrobacteraceae	Erythrobacter
	123					Erythrobacteraceae
	124					Sphingomonadaceae	Novosphingobium
	125			Betaproteobacteria	Burkholderiales	Alcaligenaceae	Achromobacter
	126					Alcaligenaceae	Castellaniella
	127					Burkholderiaceae	Polynucleobacter	uncultured bacterium
	128					Comamonadaceae	Delftia
	129					Comamonadaceae	Polaromonas
	130					Comamonadaceae	Rhizobacter	uncultured bacterium
	131					Comamonadaceae	Variovorax
	132					Oxalobacteraceae	Janthinobacterium	uncultured bacterium
	133					Oxalobacteraceae	Janthinobacterium
	134					Oxalobacteraceae	Noviherbaspirillum	uncultured bacterium
	135					Oxalobacteraceae	Undibacterium
	136				Methylophilales	Methylophilaceae	OM43 clade
	137				Nitrosomonadales	Nitrosomonadaceae	Nitrosomonas
	138				SC-I-84
	139				TRA3-20
	140			Deltaproteobacteria	Bdellovibrionales	Bacteriovoracaceae	Bacteriovorax	uncultured bacterium
	141					Bacteriovoracaceae	Peredibacter	uncultured Bacteriovorax sp.
	142					Bdellovibrionaceae	Bdellovibrio	uncultured bacterium
	143					Bdellovibrionaceae	OM27 clade	uncultured delta proteobacterium
	144					Bdellovibrionaceae	OM27 clade
	145					uncultured bacterium	uncultured bacterium	uncultured bacterium
	146
	147				Bradymonadales
	148				Desulfobacterales	Desulfobacteraceae	Desulfoconvexum	uncultured bacterium
	149					Desulfobacteraceae	Sva0081 sediment group	uncultured delta proteobacterium
	150					Desulfobacteraceae
	151					Desulfobulbaceae	Desulfobulbus	uncultured bacterium
	152					Desulfobulbaceae	Desulfobulbus
	153					Desulfobulbaceae	uncultured
	154				Desulfuromonadales	Geobacteraceae	Geothermobacter	uncultured bacterium
	155				Myxococcales	P3OB-42	uncultured bacterium	uncultured bacterium
	156				NB1-j
	157				Oligoflexales	Oligoflexaceae	uncultured bacterium	uncultured bacterium
	158				Sva0485
	159			Epsilonproteobacteria	Campylobacterales	Campylobacteraceae	Arcobacter
	160					Helicobacteraceae	Sulfurimonas
	161					Helicobacteraceae	Sulfurovum
	162			Gammaproteobacteria	Alteromonadales	Alteromonadaceae	Paraglaciecola
	163					Alteromonadaceae
	164					Colwelliaceae	Colwellia
	165					Psychromonadaceae	Psychromonas
	166				Arenicellales	Arenicellaceae	Arenicella	uncultured bacterium
	167					Arenicellaceae	uncultured
	168				Cellvibrionales	Halieaceae	Halioglobus	uncultured bacterium
	169					Halieaceae	OM60(NOR5) clade
	170					Halieaceae
	171					Spongiibacteraceae	uncultured	uncultured bacterium
	172				Chromatiales	Ectothiorhodospiraceae	Thiorhodospira	uncultured bacterium
	173				Enterobacteriales	Enterobacteriaceae	Escherichia-Shigella
	174					Enterobacteriaceae	Pantoea
	175					Enterobacteriaceae
	176				Gammaproteobacteria Incertae Sedis	Unknown Family
	177				KI89A clade	uncultured gamma proteobacterium	uncultured gamma proteobacterium	uncultured gamma proteobacterium
	178				Legionellales	Coxiellaceae	Aquicella
	179				Oceanospirillales	Litoricolaceae	Litoricola	uncultured bacterium
	180					Oceanospirillaceae	Balneatrix
	181					Oceanospirillaceae	Marinomonas
	182					Oceanospirillaceae	Oleispira
	183					Oceanospirillaceae	Oleispira
	184					Oceanospirillaceae	Pseudohongiella	uncultured gamma proteobacterium
	185					Oceanospirillaceae	Pseudohongiella	uncultured marine bacterium
	186					Oceanospirillaceae	Pseudohongiella
	187					OM182 clade
	188					SAR86 clade
	189					SS1-B-06-26	uncultured bacterium	uncultured bacterium
	190					SUP05 cluster
	191
	192				Pseudomonadales	Moraxellaceae	Acinetobacter	uncultured Acinetobacter sp.
	193					Moraxellaceae	Alkanindiges	uncultured bacterium
	194					Pseudomonadaceae	Pseudomonas	Pseudomonas fragi
	195				Run-SP154
	196				Salinisphaerales	Salinisphaeraceae	Salinisphaera
	197				Sva0071	uncultured bacterium	uncultured bacterium	uncultured bacterium
	198				Thiotrichales	Thiotrichaceae	Leucothrix	uncultured bacterium
	199					Thiotrichaceae	Leucothrix
	200					Thiotrichaceae	Leucothrix
	201					Thiotrichaceae	uncultured
	202				uncultured
	203				uncultured
	204				Vibrionales	Vibrionaceae	Aliivibrio
	205					Vibrionaceae	Vibrio	uncultured bacterium
	206					Vibrionaceae
	207				X35	uncultured bacterium	uncultured bacterium	uncultured bacterium
	208				Xanthomonadales	JTB255 marine benthic group	uncultured bacterium	uncultured bacterium
	209					uncultured	uncultured gamma proteobacterium	uncultured gamma proteobacterium
	210					Xanthomonadaceae	Arenimonas
	211					Xanthomonadaceae	Thermomonas
	212					Xanthomonadaceae	uncultured	uncultured gamma proteobacterium
	213
	214		Saccharibacteria	uncultured bacterium	uncultured bacterium	uncultured bacterium	uncultured bacterium	uncultured bacterium
	215
	216		SBR1093
	217		Spirochaetae	Spirochaetes	Spirochaetales	Spirochaetaceae	Spirochaeta 2	uncultured Spirochaetes bacterium
	218					Spirochaetaceae	Spirochaeta 2
	219		Tenericutes	Mollicutes	Mycoplasmatales	Mycoplasmataceae	Mycoplasma	uncultured Mycoplasma sp.
	220		Verrucomicrobia	OPB35 soil group	uncultured bacterium	uncultured bacterium	uncultured bacterium	uncultured bacterium
	221
	222
	223			Opitutae	Opitutales	Opitutaceae	Opitutus	uncultured bacterium
	224				Puniceicoccales	Puniceicoccaceae
	225			R76-B128	uncultured bacterium	uncultured bacterium	uncultured bacterium	uncultured bacterium
	226			Verrucomicrobiae	Verrucomicrobiales	DEV007	uncultured Verrucomicrobia bacterium	uncultured Verrucomicrobia bacterium
	227					Verrucomicrobiaceae	Haloferula	uncultured bacterium
	228					Verrucomicrobiaceae	Luteolibacter	uncultured bacterium
	229					Verrucomicrobiaceae	Roseibacillus
	230					Verrucomicrobiaceae	uncultured bacterium	uncultured bacterium
