# Supplementary material for: Sampling the fish gill microbiome: a comparison of tissue biopsies and swabs
Source: BMC Microbiol. 2021 Nov 10;21:313. doi: 10.1186/s12866-021-02374-0 (PMC8579561; doi:10.1186/s12866-021-02374-0)
Supplement: Supplementary file 7 — Additional file 7. Taxa unique to swabbing sampling datasets. Uniquely identified ASV’s from swab sampling, including taxonomic assignation from SILVA database. [file 12866_2021_2374_MOESM7_ESM.xlsx]

## Sheet: Biopsues table
Taxa unique to biopsy datasets
	ASV	Kingdom	Phylum	Class	Order	Family	Genus	Species
	304	Bacteria	Acidobacteria	Holophagae	Subgroup 10	Sva0725	uncultured bacterium	uncultured bacterium
	305		Actinobacteria	Acidimicrobiia	Acidimicrobiales	Acidimicrobiaceae	Ilumatobacter
	306					OM1 clade	Candidatus Actinomarina
	307					Sva0996 marine group
	308			Actinobacteria	Micrococcales	Microbacteriaceae	Leifsonia
	309					Micrococcaceae	Micrococcus
	310				Propionibacteriales	Propionibacteriaceae
	311		Bacteroidetes	Bacteroidia	Bacteroidales	Prevotellaceae	Prevotella 7
	312			Cytophagia	Cytophagales	Cytophagaceae	Pseudarcicella	uncultured bacterium
	313					Flammeovirgaceae	uncultured
	314			Flavobacteriia	Flavobacteriales	Flavobacteriaceae	Chryseobacterium	uncultured bacterium
	315					Flavobacteriaceae	Lutimonas
	316					Flavobacteriaceae	NS5 marine group
	317					NS9 marine group	uncultured Bacteroidetes bacterium	uncultured Bacteroidetes bacterium
	318		Chloroflexi	2020-01-01	uncultured bacterium	uncultured bacterium	uncultured bacterium	uncultured bacterium
	319			KD4-96	uncultured bacterium	uncultured bacterium	uncultured bacterium	uncultured bacterium
	320		Elusimicrobia	Elusimicrobia	Lineage IIa	uncultured bacterium	uncultured bacterium	uncultured bacterium
	321		Firmicutes	Bacilli	Lactobacillales	Carnobacteriaceae	Carnobacterium
	322					Enterococcaceae	Enterococcus	uncultured bacterium
	323					Enterococcaceae	Enterococcus
	324					Lactobacillaceae	Lactobacillus
	325					Streptococcaceae	Lactococcus
	326			Clostridia	Clostridiales	Family XI	Finegoldia	uncultured bacterium
	327					Family XI	Peptoniphilus	uncultured bacterium
	328					Family XI	Peptoniphilus
	329			Negativicutes	Selenomonadales	Veillonellaceae	Dialister
	330		Gracilibacteria	uncultured soil bacterium	uncultured soil bacterium	uncultured soil bacterium	uncultured soil bacterium	uncultured soil bacterium
	331
	332		Parcubacteria	Candidatus Adlerbacteria	uncultured bacterium	uncultured bacterium	uncultured bacterium	uncultured bacterium
	333			Candidatus Azambacteria	uncultured bacterium	uncultured bacterium	uncultured bacterium	uncultured bacterium
	334			Candidatus Campbellbacteria	uncultured bacterium	uncultured bacterium	uncultured bacterium	uncultured bacterium
	335
	336		Proteobacteria	Alphaproteobacteria	Caulobacterales	Caulobacteraceae	Brevundimonas
	337					Hyphomonadaceae	Hyphomonas	uncultured bacterium
	338				Rickettsiales	Rickettsiales Incertae Sedis	Candidatus Finniella	uncultured bacterium
	339					SHWN-night2
	340			Betaproteobacteria	Burkholderiales	Comamonadaceae	Acidovorax
	341					Comamonadaceae	Aquabacterium
	342					Comamonadaceae	Variovorax
	343					Oxalobacteraceae	Herbaspirillum
	344					Oxalobacteraceae
	345			Deltaproteobacteria	Bdellovibrionales	Bacteriovoracaceae	Peredibacter	uncultured Peredibacter sp.
	346					Bdellovibrionaceae	Bdellovibrio
	347				Desulfobacterales	Desulfobacteraceae	Desulfococcus
	348				Desulfuromonadales	Sva1033	uncultured bacterium	uncultured bacterium
	349				Myxococcales	P3OB-42	uncultured delta proteobacterium	uncultured delta proteobacterium
	350			Epsilonproteobacteria	Campylobacterales	Campylobacteraceae	Sulfurospirillum	uncultured bacterium
	351				Campylobacterales	Helicobacteraceae	Sulfurimonas	uncultured bacterium
	352			Gammaproteobacteria	Oceanospirillales	Halomonadaceae	Halomonas
	353					Halomonadaceae	Halomonas
	354				Pasteurellales	Pasteurellaceae	Haemophilus
	355				Pseudomonadales	Moraxellaceae	Acinetobacter	Acinetobacter calcoaceticus
	356					Moraxellaceae	Enhydrobacter	uncultured bacterium
	357				Xanthomonadales	JTB255 marine benthic group
	358					uncultured	uncultured soil bacterium	uncultured soil bacterium
	359			SPOTSOCT00m83	uncultured bacterium	uncultured bacterium	uncultured bacterium	uncultured bacterium
	360		RBG-1 (Zixibacteria)	uncultured bacterium	uncultured bacterium	uncultured bacterium	uncultured bacterium	uncultured bacterium
	361		Verrucomicrobia	Verrucomicrobiae	Verrucomicrobiales	DEV007	uncultured bacterium	uncultured bacterium
