# Supplementary material for: Sampling the fish gill microbiome: a comparison of tissue biopsies and swabs
Source: BMC Microbiol. 2021 Nov 10;21:313. doi: 10.1186/s12866-021-02374-0 (PMC8579561; doi:10.1186/s12866-021-02374-0)
Supplement: Supplementary file 8 — Additional file 8. Taxa identified using both sampling methodologies. Shared ASV’s identified from both biopsy and swab sampling datasets, including taxonomic assignation from SILVA database. [file 12866_2021_2374_MOESM8_ESM.xlsx]

## Sheet: Both table
	Taxa identified using both sampling methodologies
			ASV	Kingdom	Phylum	Class	Order	Family	Genus	Species
			231	Bacteria	Actinobacteria	Actinobacteria	Corynebacteriales	Corynebacteriaceae	Corynebacterium 1
			232				Micrococcales	Microbacteriaceae
			233				Propionibacteriales	Propionibacteriaceae	Propionibacterium
			234		Bacteroidetes	Flavobacteriia	Flavobacteriales	Flavobacteriaceae	Aequorivita
			235				Flavobacteriales	Flavobacteriaceae	Chryseobacterium
			236				Flavobacteriales	Flavobacteriaceae	Eudoraea
			237				Flavobacteriales	Flavobacteriaceae	Flavobacterium	uncultured bacterium
			238				Flavobacteriales	Flavobacteriaceae	Flavobacterium
			239				Flavobacteriales	Flavobacteriaceae	Flavobacterium
			240				Flavobacteriales	Flavobacteriaceae	Gelidibacter
			241				Flavobacteriales	Flavobacteriaceae	Tenacibaculum
			242				Flavobacteriales	Flavobacteriaceae	Ulvibacter	uncultured bacterium
			243				Flavobacteriales	Flavobacteriaceae	Ulvibacter
			244				Flavobacteriales	Flavobacteriaceae
			245		Chlamydiae	Chlamydiae	Chlamydiales	Chlamydiales Incertae Sedis	Candidatus Piscichlamydia
			246		Firmicutes	Bacilli	Bacillales	Bacillaceae	Bacillus
			247				Bacillales	Staphylococcaceae	Staphylococcus
			248		Fusobacteria	Fusobacteriia	Fusobacteriales	Fusobacteriaceae	Psychrilyobacter	uncultured bacterium
			249		Gracilibacteria
			250		Parcubacteria	Candidatus Nomurabacteria	uncultured bacterium	uncultured bacterium	uncultured bacterium	uncultured bacterium
			251			groundwater metagenome	groundwater metagenome	groundwater metagenome	groundwater metagenome	groundwater metagenome
			252			uncultured bacterium	uncultured bacterium	uncultured bacterium	uncultured bacterium	uncultured bacterium
			253		Planctomycetes	Pla3 lineage
			254			Planctomycetacia	Planctomycetales	Planctomycetaceae	Pir4 lineage
			255				Planctomycetales	Planctomycetaceae	Planctomyces
			256		Proteobacteria	Alphaproteobacteria	Caulobacterales	Caulobacteraceae	Brevundimonas
			257				Rhizobiales	Bradyrhizobiaceae	Bradyrhizobium
			258				Rhizobiales	Phyllobacteriaceae	Mesorhizobium
			259				Rhodobacterales	Rhodobacteraceae	Loktanella
			260				Rhodobacterales	Rhodobacteraceae	Paracoccus
			261				Rhodobacterales	Rhodobacteraceae	Sulfitobacter	uncultured marine bacterium
			262				Rhodobacterales	Rhodobacteraceae	Sulfitobacter
			263				Rhodobacterales	Rhodobacteraceae	uncultured
			264				Rhodobacterales	Rhodobacteraceae
			265				SAR11 clade
			266				Sphingomonadales	Sphingomonadaceae	Sphingomonas
			267				Sphingomonadales	Sphingomonadaceae
			268				Sphingomonadales
			269			Betaproteobacteria	Burkholderiales	Comamonadaceae	Acidovorax
			270				Burkholderiales	Comamonadaceae
			271				Methylophilales	Methylophilaceae	OM43 clade	uncultured marine bacterium
			272				Nitrosomonadales	Nitrosomonadaceae	Candidatus Branchiomonas
			273
			274			Deltaproteobacteria	Myxococcales	Sandaracinaceae	uncultured	uncultured delta proteobacterium
			275			Epsilonproteobacteria	Campylobacterales	Campylobacteraceae	Arcobacter	uncultured Epsilonproteobacteria bacterium
			276			Gammaproteobacteria	Alteromonadales	Alteromonadaceae	Glaciecola
			277				Alteromonadales	Colwelliaceae	Colwellia
			278				Alteromonadales	Moritellaceae	Moritella
			279				Alteromonadales	Pseudoalteromonadaceae	Pseudoalteromonas
			280				Alteromonadales	Psychromonadaceae	Psychromonas
			281				Alteromonadales	Shewanellaceae	Shewanella	uncultured bacterium
			282				Alteromonadales	Shewanellaceae	Shewanella
			283				Alteromonadales	Shewanellaceae	Shewanella
			284				Cardiobacteriales	Cardiobacteriaceae	uncultured	uncultured bacterium
			285				Enterobacteriales	Enterobacteriaceae	Serratia
			286				Gammaproteobacteria Incertae Sedis	Unknown Family	uncultured	uncultured bacterium
			287				Gammaproteobacteria Incertae Sedis	Unknown Family	uncultured
			288				Oceanospirillales	Hahellaceae	Hahella	uncultured gamma proteobacterium
			289				Oceanospirillales	OM182 clade	uncultured gamma proteobacterium	uncultured gamma proteobacterium
			290				Pseudomonadales	Moraxellaceae	Acinetobacter
			291				Pseudomonadales	Moraxellaceae	Psychrobacter
			292				Pseudomonadales	Moraxellaceae	Psychrobacter
			293				Pseudomonadales	Pseudomonadaceae	Pseudomonas	Pseudomonas fluorescens
			294				Pseudomonadales	Pseudomonadaceae	Pseudomonas
			295				Vibrionales	Vibrionaceae	Photobacterium	uncultured bacterium
			296				Vibrionales	Vibrionaceae	Photobacterium
			297				Vibrionales	Vibrionaceae	Vibrio
			298				Xanthomonadales	Xanthomonadaceae	Dokdonella	uncultured bacterium
			299				Xanthomonadales	Xanthomonadaceae	Stenotrophomonas
			300		Saccharibacteria
			301		Verrucomicrobia	Verrucomicrobiae	Verrucomicrobiales	Rubritaleaceae	Rubritalea	uncultured bacterium
			302				Verrucomicrobiales	Verrucomicrobiaceae	Haloferula
			303				Verrucomicrobiales	Verrucomicrobiaceae	Roseibacillus	uncultured bacterium
